# Supplementary material for: Carbon-based archiving: current progress and future prospects of DNA-based data storage
Source: Gigascience. 2019 Jun 20;8(6):giz075. doi: 10.1093/gigascience/giz075 (PMC6586197; doi:10.1093/gigascience/giz075)
Supplement: giz075_Supplemental_Files [file giz075_supplemental_files.zip]

Archive with 2 entries (2 files):
- Reply to Refree1_20190521.docx
- Reply to Refree2_20190521.docx
